# Supplementary material for: Normative database for separate inner retinal layers thickness using spectral domain optical coherence tomography in Caucasian population
Source: PLoS One. 2017 Jul 5;12(7):e0180450. doi: 10.1371/journal.pone.0180450 (PMC5498048; doi:10.1371/journal.pone.0180450)
Supplement: S1 Dataset — (XLSX) [file pone.0180450.s001.xlsx]

## Sheet: Hoja1
ID	Eye	Sex	Edad	LA	Kmin	Kmax	Kmedia	Vol R	R Central	R Nasal C	R Nasal P	R Superior C	R Superior P	R Temporal C	R Temporal P	R Inferior C	R Inferior P	R Centro	Vol RNFL	RNFL Central	RNFL Nasal C	RNFL Nasal P	RNFL Superior C	RNFL Superior P	RNFL Temporal C	RNFL Temporal P	RNFL Inferior C	RNFL Inferior P	RNFL Centro	Vol CG	CG Central	CG Nasal C	CG Nasal P	CG Superior C	CG Superior P	CG Temporal C	CG Temporal P	CG Inferior C	CG Inferior P	CG Centro	Vol PLI	PLI Central	PLI Nasal C	PLI Nasal P	PLI Superior C	PLI Superior P	PLI Temporal C	PLI Temporal P	PLI Inferior C
1	1	0	28	21.95	45.01	47.91	46.46	8.55	293	344	318	337	292	314	273	336	291	257	0.8	16	21	42	23	29	17	18	22	33	8	0.89	28	41	30	42	28	41	29	41	29	14	0.89	28	41	30	42	28	41	29	41
2	1	0	27	24.17	44.86	45.13	45	8.44	220	327	319	323	293	306	273	324	295	188	1	7	19	55	23	39	17	20	25	49	0	0.85	17	41	29	39	27	38	30	39	26	12	0.85	17	41	29	39	27	38	30	39
3	2	0	55	22.5	43.08	43.86	43.47	8.24	271	328	293	332	284	321	271	321	280	230	0.84	12	23	38	25	35	18	20	24	36	1	0.87	21	41	29	40	27	41	30	40	29	15	0.87	21	41	29	40	27	41	30	40
4	2	0	60	23.1	41.02	42.13	41.58	8.14	263	327	294	329	289	310	268	319	264	236	0.88	13	20	45	23	38	18	21	24	35	0	1.07	14	51	38	54	36	48	35	51	31	7	0.86	22	43	28	42	27	41	30	40
5	2	0	57	23.31	42.89	43.69	43.29	8.28	220	322	306	324	292	309	272	325	279	192	0.78	6	19	40	22	34	18	19	22	31	0	1.07	7	45	40	50	35	44	35	52	34	2	0.89	15	42	32	41	28	41	29	42
6	2	0	67	22.91	42.94	44.12	43.53	8.39	226	322	307	324	301	321	281	331	275	198	1.11	11	23	66	26	44	20	21	31	47	0	1	14	50	32	50	32	46	36	47	28	4	0.81	20	41	25	38	26	39	30	38
7	1	1	26	25.93				9.04	271	367	331	362	307	350	297	363	301	221	1.12	13	26	68	30	43	18	20	29	49	4	0.9	20	46	27	44	28	44	32	45	26	14	0.9	20	46	27	44	28	44	32	45
8	1	0	54	22.27	41.1	43.77	42.44	9.3	308	376	343	374	335	348	293	365	304	267	1.07	15	25	63	26	44	16	19	30	43	3	1.26	23	63	43	61	42	56	40	61	38	7	1	27	50	32	45	34	47	34	44
9	2	1	74	22.9	43.25	44.25	43.75	8.77	263	357	322	347	309	332	289	350	285	207	0.92	11	21	51	22	36	18	20	25	39	2	1.1	10	51	39	49	38	42	38	52	34	1	0.92	16	45	30	41	32	38	33	42
10	1	1	63	22.07	44.62	45.46	45.04	8.46	283	340	309	337	288	316	279	328	288	258	0.8	13	20	41	23	32	17	18	20	33	8	1.07	20	52	38	53	34	42	34	47	36	11	0.91	25	44	29	40	28	39	34	41
11	2	0	63	22.83	42.67	43.69	43.18	8.74	251	348	317	346	313	331	291	344	285	217	0.86	9	20	50	20	35	16	17	24	35	0	1.08	9	52	38	52	34	43	37	53	34	6	0.91	18	43	31	41	28	40	32	42
12	1	1	58	22.28	45.92	46.3	46.11	9.33	317	383	329	374	321	369	311	375	307	253	0.95	14	25	51	24	35	19	21	30	42	1	1.02	15	49	35	48	33	44	34	49	31	3	0.85	20	41	27	39	28	40	31	37
13	2	0	35	24.79	43.26	43.81	43.54	8.67	303	327	298	348	304	341	289	339	297	258	0.93	15	21	43	24	39	18	19	32	46	1	0.79	25	31	21	37	27	42	31	34	23	16	0.79	25	31	21	37	27	42	31	34
14	2	0	29	24.36	42.08	42.91	42.5	8.8	268	347	335	341	302	320	278	341	306	223	1	11	21	54	24	41	17	20	25	46	0	1.12	15	53	42	54	36	47	34	52	36	2	0.96	22	45	33	44	30	41	33	44
15	1	0	35	25.35	40.95	41.69	41.32	8.81	297	353	324	354	300	336	282	346	301	247	1.08	15	22	61	31	41	19	18	27	52	1	1.14	23	58	39	57	35	52	37	57	34	1	0.94	27	47	30	45	29	45	33	43
16	1	0	65	25.66				9.17	266	346	334	353	314	350	313	355	315	209	0.99	12	18	48	24	41	17	21	26	49	1	1.26	13	53	48	56	40	54	45	55	39	2	1.04	21	43	37	46	33	47	38	46
17	1	1	70	24.18	42.45	42.73	42.59	8.64	277	344	314	344	296	326	287	334	292	249	1.08	16	26	56	31	40	21	24	28	50	9	1.11	18	55	38	54	35	46	38	52	35	9	0.92	26	43	28	43	29	43	33	41
18	1	0	67	22.6	46	47.04	46.52	8.51	261	343	308	340	291	326	281	340	286	220	1.09	11	22	62	25	39	19	24	28	51	0	1.05	13	56	33	55	33	48	35	53	31	1	0.86	19	45	25	41	27	43	32	42
19	1	0	64	23.9	45.77	44.81	45.29	8.19	281	343	300	333	283	327	263	330	262	228	0.84	11	23	49	24	35	16	16	24	31	0	0.73	20	39	24	36	22	39	24	36	20	11	0.73	20	39	24	36	22	39	24	36
20	1	0	78	24.63	43.51	44.15	43.83	7.94	258	327	290	326	274	315	255	320	259	209	0.99	12	22	59	28	40	19	21	26	36	0	0.77	20	39	24	37	23	43	28	38	22	13	0.77	20	39	24	37	23	43	28	38
21	1	0	40	23.24	43.32	45.24	44.28	9.06	270	352	330	359	317	346	300	355	304	231	1.04	10	20	53	28	48	17	19	28	47	0	1.15	12	51	41	55	37	50	39	54	36	2	0.93	18	43	31	42	29	45	32	45
22	1	0	82	23.23	42.83	44.06	43.45	7.89	272	321	283	315	280	304	259	302	258	245	0.89	12	20	44	21	32	19	22	24	44	3	0.87	13	40	31	40	32	36	29	39	25	5	0.72	20	36	22	33	25	35	25	31
23	2	0	33	24.3	41.36	43.21	42.29	9.09	281	357	339	361	330	335	289	352	298	240	1.09	13	24	59	27	49	19	19	27	47	6	1.14	20	56	40	54	40	48	37	54	32	6	0.94	25	42	31	43	33	42	32	44
24	2	0	81	22.16	46.36	46.75	46.56	8.17	241	323	304	313	282	305	268	319	278	209	0.93	9	21	50	22	35	17	20	27	43	0	1.01	13	49	37	46	33	44	32	51	31	5	0.84	19	41	28	37	27	37	30	38
25	2	0	81	23.19	43.43	43.61	43.52	8.31	268	343	300	342	280	329	268	341	278	221	0.96	11	21	52	32	40	19	20	27	38	0	0.85	21	44	27	42	24	44	30	41	25	14	0.85	21	44	27	42	24	44	30	41
26	2	1	62	26.15	41.5	41.75	41.63	8.26	265	315	311	317	290	309	264	318	282	240	1.2	14	24	76	22	36	20	21	38	60	7	1.01	21	46	34	48	36	46	33	47	29	9	0.84	26	40	26	40	30	40	30	37
27	2	1	57	24.86	40.76	41.72	41.24	8.97	272	366	329	359	307	344	294	359	298	228	1.13	9	24	65	25	43	18	20	32	55	1	1.04	13	55	34	53	33	45	37	52	29	5	0.88	18	45	28	42	27	40	32	42
28	2	0	48	24.05	43.16	43.95	43.56	8.82	294	361	325	352	305	345	285	348	289	244	1	14	21	58	22	39	17	19	27	46	1	1.12	16	58	37	56	36	53	37	56	31	2	0.88	22	45	28	42	29	43	31	43
29	1	0	31	23.36	44.58	45.38	44.98	8.73	251	340	318	346	309	322	287	343	295	226	1.03	9	21	60	24	45	17	18	28	43	0	0.91	16	44	29	43	29	40	33	41	28	11	0.91	16	44	29	43	29	40	33	41
30	2	0	71	22.96	44.47	45.61	45.04	8.6	313	344	314	340	302	327	280	329	282	289	0.99	16	22	54	22	40	16	20	26	45	12	1.04	26	52	36	52	35	48	33	48	30	11	0.85	27	42	27	39	28	40	31	39
31	1	0	73	22.72	46.19	46.94	46.57	9.2	277	365	333	364	322	347	307	362	307	216	1.03	12	21	59	26	44	16	21	28	41	1	1.01	22	47	33	45	32	46	37	46	31	12	1.01	22	47	33	45	32	46	37	46
32	1	1	60	23.16	45.5	46.6	46.05	8.72	282	361	320	356	297	346	285	346	285	208	0.95	14	23	51	27	37	18	21	28	41	0	1.06	16	56	36	55	33	52	33	54	31	0	0.9	20	44	29	43	28	46	32	42
33	2	0	60	22.7	43.37	43.87	43.62	8.22	266	323	296	319	282	311	267	317	290	218	0.85	14	16	39	21	37	17	20	20	40	6	1.06	17	48	39	51	33	46	32	48	37	2	0.93	24	42	31	41	27	44	32	42
34	2	0	68	23.97	42.94	45.2	44.07	8.84	280	358	323	356	298	348	289	357	294	216	0.94	12	21	52	25	39	16	19	24	42	2	1.17	16	55	41	57	36	56	38	59	36	0	0.95	22	45	31	42	29	44	35	44
35	2	1	29	24.24	40.99	43.08	42.04	8.48	266	345	324	337	292	316	267	327	285	225	1.02	12	22	61	30	44	18	18	24	40	3	0.88	24	43	30	40	27	42	30	40	27	16	0.88	24	43	30	40	27	42	30	40
36	1	0	26	23.92			0	8.21	244	327	298	330	283	312	270	320	281	198	0.91	10	21	48	26	39	17	19	23	37	0	0.87	20	41	27	43	26	41	31	40	28	10	0.87	20	41	27	43	26	41	31	40
37	2	1	42	23.78	42.32	44.78	43.55	8.36	273	332	312	329	288	312	272	325	279	232	0.95	12	21	53	23	36	17	19	27	43	1	1.02	14	50	37	51	34	42	32	50	30	1	0.87	22	42	28	39	27	40	34	38
38	2	0	59	21.03	46	47	46.5	8.60	260	339	311	344	297	326	287	344	288	218	0.86	12	22	44	25	35	19	19	28	36	0	1.12	12	48	40	53	36	45	39	53	36	3	0.91	18	41	29	42	28	42	33	41
39	1	1	62	23.36	40.84	41.4	41.12	8.56	276	343	307	348	299	327	284	340	280	223	0.88	13	21	44	26	36	20	21	28	35	0	0.99	13	47	35	49	31	41	33	48	31	0	0.84	19	41	27	40	26	39	31	39
40	1	1	71	23.78	42.32	44.78	43.55	9.19	326	385	328	375	311	367	305	370	297	269	1.01	15	25	53	26	41	20	21	29	44	13	1.17	22	58	40	59	38	53	39	59	33	3	0.97	27	49	31	47	30	46	36	45
41	1	1	57	24.4	44.24	44.64	44.44	8.88	321	365	318	363	304	346	292	360	290	267	0.96	14	21	51	25	38	18	19	28	45	2	1.17	19	58	39	58	38	50	40	58	34	1	0.94	23	45	30	44	30	43	35	44
42	1	0	44	25.98	42.22	42.57	42.4	8.18	247	330	303	333	285	317	262	327	269	209	0.89	8	21	49	24	38	16	19	25	35	0	0.92	11	45	33	48	29	43	27	48	27	5	0.77	17	37	25	39	25	40	26	36
43	1	0	18	24.59	43.34	43.83	43.59	8.56	259	347	314	335	295	322	276	339	293	212	0.94	10	20	50	19	35	15	18	24	48	0	1.09	15	57	36	55	35	50	35	56	32	4	0.9	20	47	29	42	29	41	31	43
44	2	0	29	23.06	44.94	45.25	45.1	8.18	278	325	294	314	289	299	269	318	278	269	0.91	15	24	51	21	34	17	18	26	41	17	0.96	26	52	33	49	35	40	35	50	32	16	0.86	29	42	24	40	28	38	31	42
45	2	0	79	23.55	43.05	43.44	43.25	8.03	247	323	293	325	276	315	262	324	267	207	0.9	10	20	47	25	34	19	22	26	39	1	0.93	10	45	33	48	28	45	30	47	29	4	0.75	13	34	24	35	23	36	27	37
46	2	0	64	23.01	47.27	47.4	47.34	8.59	272	342	304	341	304	338	283	338	285	218	0.96	14	19	47	23	42	18	21	26	45	2	1.1	16	50	38	52	37	52	36	54	33	2	0.93	23	43	29	42	30	46	34	43
47	1	0	64	23.15	43.38	45	44.19	8.18	256	321	298	317	292	307	273	321	268	236	0.85	8	21	45	20	33	17	20	27	37	0	0.95	10	45	33	43	34	40	32	47	28	5	0.77	16	37	24	35	27	34	29	34
48	2	1	64	24.43	44.35	45.55	44.95	8.51	337	349	313	335	282	331	274	339	284	311	1.06	16	23	65	23	35	17	20	27	52	9	1.1	35	59	35	56	34	55	36	57	31	9	0.91	36	45	28	41	28	46	34	43
49	1	1	62	23.99	42.56	42.83	42.7	8.66	308	367	312	356	303	346	282	344	271	266	0.97	14	27	55	26	37	18	20	30	39	9	1.11	26	62	37	58	37	55	34	56	29	6	0.89	28	48	27	44	29	47	32	42
50	1	1	23	24.87	40.23	40.71	40.47	8.93	275	360	328	358	314	350	290	357	289	225	0.94	12	22	50	24	39	18	19	29	39	1	1.1	17	56	39	54	37	53	34	54	30	3	0.91	21	45	30	43	29	46	32	43
51	1	1	61	23.22	43.66	43.83	43.75	8.77	285	359	311	355	307	345	295	348	281	243	0.99	11	21	53	24	44	17	20	27	43	0	1.05	14	52	35	51	35	48	39	49	29	2	0.84	19	41	26	38	27	40	32	38
52	2	0	87	21.94	45.41	46.55	45.98	7.76	220	305	277	305	269	286	265	299	266	195	0.85	6	18	43	22	36	17	20	20	38	0	1	7	45	36	47	31	39	36	45	33	1	0.81	16	38	27	36	24	34	31	35
53	1	0	34	24.67	42.35	43.89	43.12	8.68	291	349	318	347	306	327	282	336	286	253	0.89	15	23	48	22	34	17	19	25	39	8	1.12	22	53	39	54	37	47	37	53	34	9	0.88	27	44	29	44	28	40	29	40
54	2	0	52	22.7	44.19	44.96	44.58	8.76	241	340	324	352	310	321	286	340	296	209	0.98	10	20	55	25	41	17	20	25	42	0	1.2	11	52	45	57	40	47	38	55	40	3	0.99	17	44	33	47	31	42	36	43
55	2	1	52	22.95	42.99	43.6	43.3	8.76	336	361	314	363	301	351	284	350	281	307	0.94	16	23	52	24	33	20	19	31	41	8	1.04	24	56	34	56	33	52	32	53	29	10	0.85	28	43	26	43	27	44	30	41
56	2	1	66	23.54	45.25	47.11	46.18	8.6	283	347	305	343	294	339	288	345	287	217	0.84	14	21	47	23	30	17	20	25	35	3	1.02	16	49	33	48	29	45	33	50	32	1	0.83	22	39	25	39	25	41	32	38
57	2	1	72	24.4	41.55	41.72	41.64	8.31	263	338	304	339	287	325	263	329	279	213	0.94	11	24	50	25	34	19	20	29	42	0	1.01	14	47	35	51	32	48	32	49	31	0	0.8	20	39	26	39	25	39	27	38
58	2	1	65	24.63	44.64	45	44.82	8.65	287	352	315	352	306	336	276	346	281	229	0.88	15	20	46	23	38	18	17	24	36	0	1.06	15	52	37	52	36	48	32	56	31	0	0.86	21	42	28	39	29	43	30	39
59	2	0	62	22.24	44.06	44.94	44.5	8.79	298	365	325	357	305	339	278	359	286	248	0.93	14	23	51	26	39	17	18	27	37	1	1.15	18	57	39	58	37	55	37	58	33	2	0.92	22	44	30	45	30	43	31	44
60	1	1	22	25.09	41.99	41.99	41.99	9.18	309	377	343	363	308	349	287	376	314	249	1.08	21	31	63	31	40	19	20	29	45	4	1.1	27	56	36	57	33	53	34	59	34	10	1.01	26	51	33	44	30	49	32	49
61	2	1	67	22.82	44.16	44.16	44.16	9.11	290	359	336	357	316	343	294	357	309	237	0.89	14	19	44	24	36	17	20	23	41	2	1.15	16	51	42	53	37	48	37	54	38	5	0.97	22	42	35	42	29	45	32	44
62	1	0	80	22.57	44.53	45.63	45.08	8.49	273	337	309	327	299	324	277	328	286	233	0.82	13	19	42	21	33	19	20	24	34	0	1.01	11	45	39	45	36	41	31	50	29	4	0.84	16	36	28	37	28	38	30	37
63	2	0	64	23.66	44.46	44.81	44.64	8.4	270	350	300	346	288	334	269	341	282	216	1.01	12	25	52	34	44	20	22	24	40	4	1.16	20	58	38	58	35	55	36	58	38	2	0.93	22	44	29	44	28	44	33	42
64	2	0	23	24.78	44.53	43.16	43.85	8.45	303	346	308	339	289	323	278	333	278	275	0.96	14	26	57	23	36	16	16	26	43	8	1.05	22	55	32	53	32	51	40	54	29	6	0.81	26	41	25	39	26	39	29	40
65	2	1	77	25.84	41.9	43.41	42.66	8.28	262	335	297	333	296	317	273	324	269	213	0.9	12	23	48	24	37	18	20	24	36	1	1.00	11	47	34	48	34	41	35	43	30	2	0.81	19	39	25	37	27	35	30	34
66	2	0	67	22.55	44.51	45.28	44.9	8.35	253	325	301	339	291	321	276	326	282	205	1	13	19	53	25	44	17	19	24	45	2	1.01	11	44	35	50	33	44	35	48	32	0	0.92	17	41	32	43	29	41	32	40
67	1	0	44	24.41	42.67	43.27	42.97	8.74	288	353	323	352	302	337	279	339	292	234	1.21	14	25	67	29	53	18	19	28	57	4	1.01	19	54	33	52	30	50	34	50	29	1	0.84	23	43	27	42	24	41	30	42
68	2	1	30	24.77	41.82	43.6	42.71	8.93	278	361	331	361	310	348	293	355	287	220	1.03	13	24	60	26	43	16	18	33	43	0	1.2	18	59	42	61	40	59	42	62	34	1	0.99	24	48	32	46	32	47	38	44
69	1	0	61	22.05	44.5	45.75	45.13	8.53	272	332	323	336	299	316	271	337	282	239	0.92	14	20	50	22	34	17	19	27	42	4	1.14	19	49	42	54	39	48	35	56	34	7	0.92	22	41	30	43	32	42	31	41
70	2	1	60	23.82	42.56	43.27	42.92	9.09	345	368	328	371	320	356	300	344	290	328	0.97	19	28	54	27	40	20	20	31	35	19	1.14	28	52	36	57	41	56	42	54	26	11	1.05	32	51	37	50	36	53	38	45
71	2	1	25	24.08	43.82	43.62	43.72	9.15	294	371	337	364	313	351	296	363	307	229	1	13	22	54	25	40	18	19	28	44	0	1.17	18	60	41	57	37	53	37	58	36	0	0.96	22	46	31	46	30	44	34	45
72	1	0	25	22.46	41.88	42.98	42.43	8.46	246	327	314	326	294	305	274	322	299	209	0.88	10	20	42	24	36	19	17	24	42	1	1.12	11	49	40	49	35	43	39	49	39	4	0.94	17	43	32	40	29	39	31	41
73	1	0	28	23.62	44.76	45.49	45.13	8.68	253	336	324	336	312	321	279	341	289	206	1.1	11	22	66	24	45	19	20	29	47	0	1.14	13	50	38	53	39	46	40	55	35	3	0.94	21	45	30	42	32	43	32	44
74	1	0	67	21.2	45.25	45.5	45.38	8.57	289	341	299	337	298	326	294	337	284	267	0.78	13	21	37	23	32	18	20	21	32	9	0.96	15	43	32	45	30	37	35	45	31	8	0.84	23	38	25	37	27	38	33	37
75	1	0	81	21.87	46.99	47.11	47.05	8.42	251	335	313	328	288	320	275	331	286	214	0.94	9	19	50	23	36	18	20	24	46	0	1.11	10	54	42	54	36	45	34	53	36	2	0.88	18	42	30	40	28	41	30	42
76	1	0	77	22.71	44.43	45.19	44.81	8.64	267	339	313	344	302	330	280	346	294	229	0.91	10	19	43	24	40	19	22	23	40	0	0.88	16	38	30	39	29	41	29	39	28	14	0.88	16	38	30	39	29	41	29	39
77	2	1	59	23	42.94	44.76	43.85	8.43	273	342	311	337	293	328	279	329	271	232	1.11	11	23	66	26	44	20	21	31	47	0	1	14	50	32	50	32	46	36	47	28	4	0.81	20	41	25	38	26	39	30	38
78	1	0	70	23.3	43.26	43.73	43.5	8.78	279	347	323	343	309	332	287	340	292	244	1.13	14	24	63	22	40	18	21	32	59	7	0.94	25	46	30	43	33	43	34	43	25	16	0.94	25	46	30	43	33	43	34	43
79	2	1	23	23.97	43.83	44.29	44.06	8.91	285	356	326	351	301	341	303	374	287	234	1.03	14	21	55	25	34	17	25	29	51	3	1.11	20	58	40	56	38	53	40	49	35	5	0.96	25	47	32	45	30	46	35	39
80	2	1	66	24.07	42.43	42.7	42.57	8.85	296	363	332	361	308	339	285	348	282	240	1.06	15	23	60	25	41	19	21	29	46	0	1.19	21	59	42	62	39	53	39	58	32	1	0.99	27	49	32	47	31	50	36	48
81	2	1	60	27.58	42.5	43.25	42.88	8.6	279	345	314	338	298	327	290	337	281	226	0.94	14	22	55	25	38	19	21	25	36	2	1.04	16	51	36	51	33	45	32	51	33	5	0.89	20	41	31	39	28	41	30	40
82	1	0	81	22.26	45	45.5	45.25	7.82	275	317	286	310	275	295	250	304	260	213	0.89	18	20	44	24	38	19	22	19	36	4	0.84	19	41	28	43	27	35	26	40	26	6	0.73	24	36	23	33	22	36	26	32
83	1	1	62	23.92	44.66	45.18	44.92	8.34	283	331	302	329	293	319	277	322	273	248	0.91	14	19	49	22	38	18	20	25	38	3	1.05	17	50	34	51	35	46	37	49	31	4	0.86	24	40	27	40	28	41	31	40
84	2	1	83	22.66	42.75	44.75	43.75	8.75	300	345	307	342	299	325	299	343	298	290	1.12	16	26	60	30	49	18	22	27	48	21	1.21	30	61	37	58	36	47	46	59	38	21	0.98	31	45	28	45	29	43	39	46
85	1	1	30	23.83	43.38	48.83	46.11	8.96	285	357	338	355	309	334	292	351	295	235	0.97	15	21	54	24	38	16	19	28	43	3	1.22	21	58	43	60	38	55	41	60	36	1	1.01	27	48	34	47	32	46	36	44
86	2	1	33	22.97	44.31	45.17	44.74	9.16	313	371	333	363	314	355	296	365	307	247	0.74	15	19	38	20	29	16	17	23	30	3	1.20	22	60	42	59	37	56	37	57	38	0	1.01	28	47	34	44	32	46	34	46
87	1	0	56	22.77	44.12	44.5	44.31	7.82	250	313	287	314	273	302	252	309	260	189	0.86	14	19	45	22	36	16	18	23	37	0	0.85	23	41	28	42	26	43	30	40	25	13	0.85	23	41	28	42	26	43	30	40
88	1	0	82	23.82	44.53	45.31	44.92	8.98	293	329	308	322	420	302	259	321	287	269	1.71	16	19	51	25	179	17	21	21	45	14	1.05	23	47	33	47	31	39	30	45	32	11	0.79	26	36	25	34	25	36	27	35
89	1	1	76	23.72	42.62	45.03	43.83	8.41	280	337	305	327	289	324	278	329	282	228	0.98	13	19	55	23	40	17	21	24	43	4	0.98	16	45	34	45	32	42	33	44	31	2	0.82	21	38	27	36	25	40	30	36
90	1	1	49	26.6	42.1	43.44	42.77	8.59	286	358	307	354	288	350	281	361	280	218	1	11	23	59	29	42	18	19	31	38	0	1.02	15	53	33	54	30	51	34	54	30	0	0.87	20	44	26	43	25	46	31	44
91	2	0	46	22.31	43.1	43.53	43.32	8.68	284	344	305	347	302	335	290	345	293	243	0.91	13	20	45	24	40	19	20	24	38	0	0.95	21	42	30	43	29	42	34	45	31	11	0.95	21	42	30	43	29	42	34	45
92	2	0	68	23.28	43	43.5	43.25	8.03	283	329	292	319	275	311	256	321	271	240	0.94	16	23	51	26	36	19	20	25	40	4	0.72	22	37	22	34	22	36	24	34	23	12	0.72	22	37	22	34	22	36	24	34
93	1	1	30	22.83	42.67	43.69	43.18	9.02	288	356	336	358	313	338	290	355	304	243	0.94	14	20	52	23	33	17	19	26	46	5	1.23	21	58	44	59	41	52	38	59	39	5	1.04	25	48	35	47	35	46	36	47
94	1	1	78	23.66	43.58	43.72	43.65	8.15	267	334	300	329	277	315	264	326	271	216	0.85	12	20	46	24	33	18	18	26	35	0	1.01	14	51	37	50	32	43	31	48	32	0	0.84	21	40	28	37	26	39	30	38
95	2	1	65	23.37	43.74	43.88	43.81	8.75	285	343	319	340	298	328	295	340	297	260	1.07	10	24	60	28	43	17	20	25	49	9	1.00	18	48	33	48	31	44	35	46	31	8	0.83	22	39	25	36	25	38	33	38
96	1	0	73	22.41	43.95	44.64	44.3	8.06	235	322	298	314	281	305	262	321	271	195	0.82	11	19	44	20	30	16	19	26	37	1	1.09	11	52	39	53	35	50	35	54	34	4	0.9	19	44	30	42	28	42	31	44
97	2	0	64	22.62	45	45.61	45.31	8.4	268	347	306	345	293	334	271	336	272	216	0.92	12	22	49	23	36	17	19	28	41	3	1.06	14	54	37	54	36	52	32	54	29	2	0.87	20	44	27	42	28	43	31	41
98	2	0	59	23.51	42.67	43.55	43.11	8.61	283	351	310	354	300	341	281	338	280	242	0.96	11	21	50	24	39	17	18	27	45	0	1.05	15	52	36	52	35	51	35	49	30	5	0.85	20	42	27	41	28	43	31	41
99	1	0	55	23.1	41.25	44.75	43	8.28	255	323	319	320	280	308	266	318	284	221	0.85	10	17	47	20	29	17	18	21	43	1	1.01	13	45	39	48	31	41	31	46	33	2	0.86	19	39	32	38	26	38	29	38
100	1	0	61	23.07	43.2	43.8	43.5	8.83	258	337	333	339	316	312	288	340	298	215	0.99	11	21	52	23	43	17	21	28	43	2	1.04	12	42	40	46	35	38	36	46	33	5	0.86	17	37	30	37	29	33	32	36
101	2	0	60	24.06	44.64	44.64	44.64	8.63	263	343	318	342	302	329	281	343	285	222	1.06	12	23	60	24	41	19	21	29	48	0	1.17	17	57	40	57	39	53	38	58	34	1	0.93	20	46	29	43	30	45	33	44
102	1	0	80	23.01	44.07	44.43	44.25	8.2	301	332	303	332	284	315	262	321	269	281	0.89	16	20	46	23	34	18	21	25	39	10	0.98	21	49	35	48	32	44	29	47	30	8	0.86	26	39	28	40	28	41	30	38
103	1	0	28	22.44	41.93	43.66	42.8	9.02	271	354	325	356	320	344	298	361	298	230	0.87	9	20	44	24	38	18	18	26	36	0	1.12	12	48	40	49	38	45	39	51	34	2	0.93	17	43	31	42	31	40	33	46
104	2	0	71	22.82	45.61	46.3	45.96	7.66	260	312	270	310	263	301	252	307	256	209	0.92	13	21	49	23	37	19	21	25	39	2	0.93	15	48	31	47	31	39	29	44	29	1	0.82	23	39	24	39	26	39	31	39
105	2	1	75	24.2	44	44.5	44.25	9.06	333	372	316	360	307	363	299	367	305	282	1.28	16	29	69	36	55	20	26	32	54	10	0.96	36	49	27	46	28	51	36	44	29	22	0.96	36	49	27	46	28	51	36	44
106	1	0	43	23.94	42.71	42.31	42.51	8.64	291	357	317	347	300	338	277	343	283	208	0.9	15	22	47	24	37	19	19	27	38	0	1.13	22	59	41	55	36	53	34	55	33	0	0.94	26	47	31	45	30	46	31	44
107	1	0	80	24.91	44.29	44.7	44.5	7.74	256	314	282	312	268	302	251	312	255	223	0.99	11	22	56	25	39	18	20	25	44	0	0.86	13	43	29	43	28	37	29	43	26	3	0.73	19	35	23	34	22	34	27	33
108	1	1	72					8.53	281	346	310	339	299	327	278	342	281	235	0.94	14	22	51	24	40	18	21	27	36	5	0.87	22	43	28	40	27	43	30	42	25	15	0.87	22	43	28	40	27	43	30	42
109	2	1	79	23.72	44	44.5	44.25	8.51	291	341	301	334	292	324	288	329	288	243	0.96	14	20	47	22	40	23	23	25	41	3	1.07	13	46	37	48	36	38	38	47	36	5	0.86	21	36	26	40	27	36	34	33
110	1	1	50	22.47	43.73	44.85	44.29	8.45	261	328	316	331	296	309	277	332	280	230	0.87	12	21	49	22	33	17	19	26	37	1	1.09	14	44	41	49	38	43	35	52	34	4	0.89	20	40	29	43	30	37	33	40
111	1	1	30	23.27	42.29	43.32	42.81	8.68	310	347	312	339	298	333	289	342	290	285	0.96	15	24	52	25	36	18	19	30	43	11	1.1	27	55	35	49	34	51	40	52	32	10	0.85	28	39	25	38	27	40	30	41
112	2	1	81	23.08	45.71	45.82	45.77	8.79	310	358	318	345	295	341	287	357	296	255	0.86	15	21	44	25	32	19	22	23	35	3	0.99	23	49	35	46	31	41	29	49	33	5	0.84	27	39	27	37	25	39	31	39
113	1	1	22	22.66	44.21	45.88	45.05	9.11	290	363	339	355	320	330	297	352	304	247	0.88	16	21	50	23	33	16	18	25	38	6	0.96	25	48	30	43	31	40	35	42	29	15	0.96	25	48	30	43	31	40	35	42
114	2	0	79	21.81	42.75	46.5	44.63	8.39	282	336	305	335	289	326	279	337	273	241	0.82	14	19	42	21	35	18	19	24	33	0	1.1	14	51	40	53	35	45	36	54	34	4	0.89	23	41	30	38	28	41	32	39
115	2	1	72	25.15	42.67	42.83	42.75	8.13	292	328	284	320	264	320	271	338	284	241	0.86	12	21	48	23	25	19	21	24	42	2	0.87	15	41	28	41	25	36	27	48	31	1	0.75	22	36	21	35	21	36	29	39
116	1	0	81	22.49	42.74	43.65	43.2	8.26	268	324	298	326	286	317	274	323	278	222	0.83	13	18	38	24	36	18	22	22	34	5	0.98	13	44	37	48	32	42	30	46	32	4	0.85	19	37	29	38	27	38	30	38
117	2	1	48	22.75	45.78	48.37	47.08	8.41	250	332	304	329	296	314	279	327	284	200	1	10	24	55	24	41	17	18	28	45	0	1.1	12	54	36	54	35	50	38	54	34	2	0.84	18	41	26	39	27	40	31	38
118	1	1	35	24.75	40.97	41.96	41.47	8.68	275	354	321	351	292	340	276	352	293	220	0.96	12	21	53	25	39	17	19	26	43	0	1.13	16	56	40	57	35	52	35	57	36	1	0.92	22	46	29	44	27	47	32	45
119	1	1	71	23.21	43.75	44.75	44.25	8.44	269	330	309	332	292	322	278	331	284	236	0.89	11	20	47	24	36	16	19	24	39	0	1.06	15	48	37	51	34	47	33	52	33	4	0.87	22	40	29	40	28	42	30	40
120	2	0	51	22.97	43.66	45.18	44.42	8.14	270	337	295	334	282	323	266	339	260	215	0.72	13	20	41	19	22	19	19	25	27	0	0.94	16	52	35	51	32	41	24	51	26	1	0.84	23	44	27	41	28	42	29	43
121	2	1	53	23.17	46.04	46.22	46.13	8.9	267	359	324	364	302	347	292	360	297	211	1	12	24	56	28	38	20	20	27	43	0	0.95	20	44	31	45	28	45	35	44	28	11	0.95	20	44	31	45	28	45	35	44
122	1	0	57	21.75	45.11	47.28	46.2	8.86	288	359	332	357	298	338	283	361	297	237	0.88	13	20	50	24	29	18	19	26	41	0	1.11	13	53	42	53	34	47	34	58	35	4	0.92	22	42	33	43	28	42	30	45
123	2	0	60	24.85	42.25	43.11	42.68	8.35	267	340	299	339	298	311	275	328	274	226	1.03	12	25	57	25	48	17	21	26	39	1	1.02	16	53	34	52	32	39	35	50	31	6	0.86	21	43	27	42	26	37	31	39
124	2	1	67	24.19	41.93	42.24	42.09	8.4	286	339	305	334	284	311	281	337	281	253	0.95	13	20	53	22	38	16	19	25	43	4	1.12	16	49	39	47	37	40	41	48	37	7	0.89	22	38	29	36	29	34	35	39
125	2	0	79	23.39	43.06	44.04	43.55	7.86	262	328	288	318	263	308	244	330	269	221	0.94	13	21	49	26	38	19	21	26	40	2	0.95	13	43	33	48	30	43	28	50	32	6	0.84	22	42	25	42	27	41	29	40
126	2	0	44	23.75	46.35	47.28	46.82	8.59	264	347	317	341	292	327	276	338	293	226	0.9	9	20	47	23	34	18	18	25	44	0	0.88	18	43	30	40	27	41	30	40	27	12	0.88	18	43	30	40	27	41	30	40
127	2	0	52	25.08	45.08	45.89	45.49	8.3	270	336	309	333	288	314	264	330	275	221	1.08	13	26	65	29	43	18	20	31	44	0	1	16	52	34	50	33	45	32	50	30	1	0.82	21	42	25	39	27	39	28	41
128	2	0	76	22.1	46.6	47.34	46.97	8.55	274	342	312	341	297	321	278	332	290	232	0.98	11	22	52	26	43	16	19	25	42	0	1.09	14	51	39	51	35	45	35	49	36	2	0.9	21	43	30	42	28	38	32	39
129	2	1	66	23.57	42.59	43.64	43.12	8.31	259	337	300	320	294	315	280	329	270	236	0.77	10	21	43	19	29	17	18	23	30	3	0.89	11	44	31	39	31	37	29	43	25	2	0.73	16	38	23	32	25	32	26	33
130	1	0	47	25.3	42.56	43.39	42.98	8.99	290	371	326	360	309	347	291	362	300	245	0.94	11	23	48	24	37	18	19	30	43	0	1.14	14	58	40	56	37	51	38	56	34	1	0.92	20	46	30	43	29	44	31	44
131	2	0	50	21.87	45.26	45.99	45.63	9.11	288	356	336	359	318	339	299	350	308	240	0.96	14	18	53	23	41	17	19	24	43	1	1.17	16	54	42	56	38	48	39	54	36	0	0.98	22	44	33	44	32	43	36	42
132	2	0	72					8.48	266	341	314	334	288	320	275	338	290	226	0.86	11	20	44	20	33	16	18	24	41	0	0.9	20	42	31	40	28	40	32	40	28	13	0.9	20	42	31	40	28	40	32	40
133	1	1	48	26.03	44.02	44.44	44.23	9.98	338	381	372	392	344	373	328	379	336	298	1.37	17	23	76	29	55	19	24	34	69	10	1.07	33	52	34	50	33	49	41	48	30	15	1.07	33	52	34	50	33	49	41	48
134	1	0	75	22.09	44.75	45.75	45.25	8.69	298	353	320	348	301	336	283	345	280	240	1.03	16	23	53	28	45	17	21	28	44	2	1.16	21	57	41	57	37	53	38	58	33	1	0.93	26	45	31	44	30	43	33	44
135	1	0	51	22.7	44.11	44.26	44.19	8.42	259	339	304	336	294	316	279	334	281	222	1	10	24	57	27	41	18	20	28	41	0	1.04	12	50	35	51	34	42	37	49	32	2	0.85	18	40	27	39	27	36	31	39
136	2	1	78	23.04	43.12	45.24	44.18	8.57	277	345	310	347	299	335	283	336	280	216	0.84	12	19	45	22	34	16	18	23	36	0	1.11	13	50	38	52	35	49	35	51	33	1	0.9	20	43	30	42	29	44	32	42
137	2	0	83	23.36	43.5	44.5	44	8.92	289	354	326	351	313	339	288	351	300	244	1.17	13	24	70	27	48	18	22	31	50	4	0.87	22	40	26	40	27	44	32	41	26	15	0.87	22	40	26	40	27	44	32	41
138	2	0	78	22.48	43.32	44.68	44	8.57	263	326	319	331	305	318	280	326	288	219	1.09	11	20	64	27	49	18	20	25	46	0	1.05	10	47	36	50	34	44	36	51	33	2	0.88	18	40	28	40	28	40	33	40
139	1	1	65	24.42	43.16	43.55	43.36	8.36	279	336	298	335	281	333	276	333	284	229	1.05	13	24	58	28	40	19	22	29	47	3	1.13	15	55	35	55	34	53	38	54	35	1	0.88	24	42	26	42	26	45	32	43
140	2	1	76	22.46	44.82	45.46	45.14	9.06	283	363	329	364	314	347	303	356	298	225	0.87	12	20	43	23	37	18	21	24	36	0	1.1	13	53	41	55	37	49	40	56	36	0	0.95	20	44	31	45	30	42	34	43
141	2	0	81	23.67	43.16	44.58	43.87	7.6	294	304	259	314	258	308	259	300	250	273	0.72	14	19	35	20	27	18	19	20	30	8	0.81	18	36	26	40	26	36	28	37	25	8	0.69	24	29	20	35	22	33	26	30
142	2	1	82	22.5	45.75	46.25	46	8.08	261	320	290	321	281	310	271	314	269	221	0.92	13	20	46	24	40	17	21	24	39	1	1.01	14	49	34	49	33	45	35	47	31	2	0.84	20	40	25	40	26	41	31	39
143	2	0	67	23.14	44.58	45.3	44.94	8.42	293	346	308	334	299	325	266	335	273	262	0.93	13	25	51	21	37	18	19	30	38	4	1.04	21	52	36	49	36	46	30	52	31	7	0.84	23	42	27	40	28	40	27	40
144	1	0	22	23.86	44.48	44.48	44.48	8.95	285	359	336	354	309	332	287	350	301	254	0.98	13	23	56	28	43	18	19	24	38	7	0.97	23	46	32	42	31	41	34	43	31	14	0.97	23	46	32	42	31	41	34	43
145	1	1	63	24.65	41.25	41.5	41.38	8.56	250	324	313	330	304	310	291	322	291	219	0.99	10	22	54	27	41	18	21	25	42	0	1.02	10	45	34	48	34	42	36	47	32	1	0.84	17	37	26	37	28	36	32	37
146	2	0	37	22.55	45.42	45.61	45.52	9.12	306	369	332	361	328	347	295	355	296	276	0.92	11	21	48	20	35	17	21	28	43	6	1.19	25	62	44	54	43	52	35	58	33	10	1.02	27	48	34	46	35	49	37	46
147	1	0	76	21.04	45.18	45.87	45.53	9	303	373	322	367	309	352	289	363	301	235	1.63	17	43	96	48	52	24	30	49	78	2	1.21	23	61	35	60	42	62	45	59	32	0	0.94	24	47	26	45	33	45	33	45
148	2	0	24	23.31	44.94	45.73	45.34	8.39	266	346	309	333	290	322	274	332	275	220	0.78	11	20	42	20	29	16	17	23	34	1	1.01	15	52	36	47	33	46	33	51	30	3	0.79	19	42	27	36	25	37	27	37
149	1	0	54	24.05	42.29	42.94	42.62	9.06	279	352	334	353	325	339	300	351	296	250	1.02	12	23	52	26	50	17	21	27	40	2	1.14	12	52	41	53	38	48	39	54	33	4	0.95	19	43	31	43	31	42	35	43
150	2	1	36	25.18	38.93	41.06	40	8.94	272	358	322	354	313	342	297	353	298	223	1.08	12	26	59	26	41	19	22	34	49	1	1.14	18	56	38	56	37	53	40	56	32	1	0.91	20	44	28	43	31	42	33	43
151	1	0	35	23.12	43.64	44.67	44.16	8.37	271	340	305	337	290	318	274	333	276	243	0.91	12	26	51	25	34	18	19	29	38	5	1.08	18	54	36	54	34	49	37	53	31	9	0.83	23	41	26	40	27	38	29	41
152	2	0	47	21.69	44.58	45.61	45.1	8.78	291	355	316	351	304	337	290	348	291	242	1.04	13	23	55	26	40	18	20	31	51	3	1.15	17	55	39	54	37	51	41	55	34	2	0.93	23	43	30	45	31	42	33	43
153	2	0	57	24.34	43.41	43.81	43.61	8.25	261	334	300	328	288	318	273	322	272	223	0.85	10	21	45	21	35	17	19	23	35	0	0.86	19	40	28	39	28	41	30	39	27	11	0.86	19	40	28	39	28	41	30	39
154	2	1	68	24.04	43.49	43.95	43.72	8.32	311	345	304	334	280	322	266	341	276	279	0.93	18	24	53	23	31	19	21	28	40	4	0.94	20	51	32	47	28	43	26	54	31	9	0.83	28	43	24	42	25	41	29	42
155	2	0	57	22.75	42.44	43.2	42.82	8.36	249	331	305	331	288	313	275	328	285	215	0.75	11	18	38	20	29	16	17	22	33	0	0.9	17	42	31	40	28	39	32	40	30	11	0.9	17	42	31	40	28	39	32	40
156	2	0	76	23.12	45	46.25	45.63	8.46	296	347	311	337	283	335	272	342	283	236	1.04	12	23	60	26	39	19	20	29	47	0	0.78	23	40	24	39	23	40	28	37	23	15	0.78	23	40	24	39	23	40	28	37
157	1	0	22	23.15	43.49	45.92	44.71	9.01	279	360	332	356	317	342	291	352	300	220	1.07	12	23	64	28	46	18	18	27	43	0	1.14	14	56	36	54	37	51	42	54	34	1	0.87	21	42	27	42	30	40	30	39
158	1	0	47	23.04	42.67	43.38	43.03	9.16	272	358	338	358	327	346	306	353	297	226	1.02	13	23	53	25	45	19	21	27	44	1	1.31	17	61	47	59	43	56	47	61	37	3	1.02	23	48	35	45	33	46	37	48
159	1	0	43	22.46	44.26	45.06	44.66	8.26	270	325	297	324	292	310	271	321	278	243	0.80	11	18	39	20	36	16	17	22	34	2	1.10	16	50	39	51	37	47	36	51	36	6	0.90	23	42	30	40	30	39	32	39
160	1	0	61	21.44	46.76	48.45	47.61	9.12	270	357	336	353	322	330	300	351	311	224	0.98	13	21	53	24	38	17	19	24	49	0	1	20	45	33	44	33	43	38	44	31	12	1	20	45	33	44	33	43	38	44
161	2	0	28	23.7	42.92	43.77	43.35	8.63	261	351	317	354	298	337	278	348	283	207	0.94	12	22	53	25	39	17	18	26	39	0	0.89	18	44	29	43	26	44	31	43	26	8	0.89	18	44	29	43	26	44	31	43
162	1	1	48	23.52	42.03	42.45	42.24	8.53	278	339	305	338	298	330	286	329	283	244	0.96	14	22	51	22	33	17	19	29	48	3	1.07	15	51	36	50	37	47	36	50	31	6	0.89	22	44	27	41	29	41	33	39
163	2	1	76	22.82	46.09	46.44	46.27	8.33	294	342	302	337	281	330	274	334	273	257	0.74	13	18	40	21	28	17	17	22	31	0	1.08	16	47	34	48	30	43	30	48	30	3	0.84	23	41	27	39	25	40	30	40
164	1	1	80	22.35	45.17	45.97	45.57	8.55	269	316	292	327	309	335	290	329	295	217	0.91	14	21	43	22	39	20	20	25	41	1	0.98	12	38	33	34	34	43	35	42	34	2	0.84	20	35	25	31	30	41	32	35
165	1	1	70	23.07				8.97	282	347	323	350	314	337	303	348	302	241	0.94	12	20	49	27	43	19	20	23	38	1	1.2	15	53	42	55	38	49	42	53	39	1	0.97	19	40	32	42	30	40	37	40
166	2	0	22	25.97				8.36	269	334	305	335	293	321	270	329	279	210	0.94	13	21	53	28	41	17	18	26	38	1	0.78	22	39	25	38	24	38	25	37	24	15	0.78	22	39	25	38	24	38	25	37
167	2	0	43	21.94	43.58	45.38	44.48	8.48	277	351	308	351	294	338	276	335	272	220	0.98	12	26	52	25	41	19	19	30	41	0	0.83	22	42	26	42	27	42	28	40	24	12	0.83	22	42	26	42	27	42	28	40
168	1	0	68	23.15	43.38	45	44.19	8.49	298	345	307	342	299	333	281	324	273	265	0.89	14	21	50	22	36	18	18	25	35	5	1.01	18	51	34	50	34	46	33	46	29	5	0.87	26	42	26	42	28	45	32	39
169	1	0	69	24.2	41.5	42	41.75	8.48	297	351	303	347	289	334	276	341	281	256	1.2	15	27	71	29	45	18	21	34	54	8	0.87	27	47	24	45	27	44	32	44	24	14	0.87	27	47	24	45	27	44	32	44
170	1	1	33	25.03	41.36	41.51	41.44	9.03	280	352	343	350	315	347	289	352	300	252	1.07	13	22	62	20	34	18	20	32	57	15	1.14	23	57	42	53	38	55	37	57	29	9	0.92	25	43	31	43	31	46	32	42
171	2	0	86	23.15	44	44.5	44.25	8.37	292	334	297	339	296	324	269	325	281	250	1.04	14	19	50	23	44	19	23	24	52	0	0.93	15	44	33	46	32	39	30	42	28	3	0.82	22	37	26	37	28	40	28	35
172	2	0	26	24.18	43.07	44.09	43.58	8.78	269	347	327	347	308	331	282	342	294	218	0.91	12	20	47	22	36	17	19	24	43	0	0.95	22	44	32	44	31	43	33	43	28	12	0.95	22	44	32	44	31	43	33	43
173	2	0	73	22.34	45.75	46.25	46	8.64	303	339	312	341	307	329	287	335	282	264	0.95	15	23	50	25	40	18	20	26	39	6	1.10	22	54	38	55	36	48	36	54	31	6	0.85	23	42	27	40	28	41	30	38
174	1	0	75	23.49	42.83	43.95	43.39	8.33	235	325	304	322	295	306	276	323	283	211	0.93	7	20	47	22	37	17	20	25	45	0	1.04	10	43	38	46	36	43	36	48	33	4	0.84	16	37	29	35	28	38	30	38
175	2	0	75	22.26	45.18	45.92	45.55	7.92	259	317	291	317	280	307	255	310	260	227	0.8	11	19	38	20	32	18	19	23	37	0	0.94	12	42	35	45	32	39	30	45	28	5	0.77	18	36	26	35	26	37	27	35
176	1	1	85	22.07	45.06	47.7	46.38	7.76	248	312	274	310	269	301	265	302	257	209	0.66	11	18	32	19	25	19	18	18	26	0	0.81	11	39	28	40	27	31	26	38	26	6	0.71	18	34	23	31	22	33	26	33
177	1	1	28	26.45	44	45.5	44.75	8.5	284	352	322	341	286	322	270	335	284	230	0.92	14	22	57	30	31	18	18	25	39	6	0.97	19	52	35	48	29	44	29	49	29	4	0.81	25	42	27	38	24	41	27	39
178	1	0	61	23.1	42.59	43.33	42.96	9.03	318	367	325	360	306	349	300	362	299	275	0.97	15	24	55	28	41	17	19	27	36	4	0.95	27	48	30	46	28	46	34	45	28	13	0.95	27	48	30	46	28	46	34	45
179	1	0	32	21.38	43.24	44.5	43.87	8.7	272	346	318	345	301	327	288	340	293	225	0.83	12	21	46	24	33	17	18	23	34	3	1.08	15	52	37	52	34	46	37	52	35	2	0.86	21	41	28	40	26	39	30	40
180	2	1	60	22.57	44.25	45	44.63	8.32	292	347	302	339	281	336	268	341	272	252	0.91	12	22	47	26	35	19	21	27	39	0	1.05	16	53	35	54	32	52	34	52	32	3	0.87	22	43	27	41	27	44	30	42
181	1	0	63	22.63	45.61	45.71	45.66	8.21	273	339	302	332	280	324	261	331	272	216	0.99	12	21	52	25	41	19	21	28	44	0	0.92	21	45	31	42	28	46	31	45	28	12	0.92	21	45	31	42	28	46	31	45
182	2	1	54	22.12	43.83	44.75	44.29	8.73	289	355	320	350	299	339	277	350	295	235	0.9	15	19	49	21	35	17	18	26	41	1	0.98	24	46	33	44	32	47	32	45	30	13	0.98	24	46	33	44	32	47	32	45
183	2	0	54	23.43	41.46	42.4	41.93	8.3	258	331	299	328	294	319	276	327	272	220	1.02	10	22	52	24	43	20	21	32	45	2	1.14	12	54	40	51	38	50	42	53	33	3	0.92	20	43	31	42	30	42	32	44
184	2	0	79	23.19	43.94	44.77	44.36	8.46	284	349	310	338	291	321	273	332	282	233	1.01	13	22	56	26	41	17	20	26	44	0	1.03	15	52	36	49	34	44	33	47	33	3	0.87	22	43	28	40	27	40	31	41
185	1	0	68	22.12	44.59	44.94	44.77	8.58	283	346	308	344	304	333	279	341	282	234	0.84	12	20	40	22	39	18	20	23	33	0	1.06	11	51	39	53	36	46	32	51	33	1	0.91	21	43	30	41	29	45	32	42
186	2	0	36	23.23	42.71	43.54	43.13	8.35	259	332	309	331	289	318	270	331	280	220	0.89	10	22	50	23	33	19	18	28	38	0	0.94	12	44	34	43	31	38	30	44	30	6	0.81	18	38	26	36	26	37	28	37
187	2	0	74	22.9	41.69	42.13	41.91	8.46	269	325	305	331	293	320	284	327	289	243	0.86	13	19	43	24	37	18	20	23	35	3	1.05	16	44	38	49	32	42	35	47	36	8	0.85	20	37	29	38	26	38	32	36
188	2	1	66	23.29	41.49	41.95	41.72	8.58	293	331	299	344	296	324	285	342	297	265	0.96	14	18	47	27	40	16	21	22	46	9	1.02	20	46	33	49	33	44	34	49	34	9	0.87	23	37	27	38	28	38	32	40
189	2	0	22	22.38	45.64	45.64	45.64	8.62	241	337	313	334	311	311	288	329	290	196	0.96	11	19	54	23	43	15	19	22	42	1	0.88	18	43	29	39	30	37	32	39	26	12	0.88	18	43	29	39	30	37	32	39
190	1	0	40	24.5	43.49	44.58	44.04	8.5	268	341	315	338	300	327	273	336	278	232	0.99	10	22	59	22	40	18	20	29	41	0	1.01	14	50	36	50	34	45	32	50	29	3	0.86	19	40	28	41	28	40	30	41
191	1	1	63	23.49	41.75	42.75	42.25	8.96	288	363	333	357	294	338	292	358	311	233	1.11	13	26	67	26	35	18	21	28	55	1	1.13	17	56	38	56	35	45	37	54	37	6	0.93	24	47	29	45	28	45	33	44
192	2	0	73	24.09	43.88	44.45	44.17	8.73	297	362	327	351	295	327	278	355	289	254	1.21	18	28	72	38	47	20	22	34	49	3	0.89	26	45	28	42	26	43	31	42	27	16	0.89	26	45	28	42	26	43	31	42
193	2	0	45	24.29	41.86	42.65	42.26	8.67	238	344	317	345	307	332	284	343	289	198	1.02	8	22	57	26	45	17	19	26	43	0	0.9	16	43	30	40	29	43	32	41	27	11	0.9	16	43	30	40	29	43	32	41
194	2	1	78	22.61	43.21	43.76	43.49	8.42	268	328	294	335	304	329	283	325	277	227	0.77	11	21	35	20	30	17	19	22	35	1	0.92	12	32	30	40	33	45	32	43	29	4	0.8	17	35	24	36	28	39	31	34
195	2	1	59	23.42	43.42	44.44	43.93	8.64	293	348	310	345	305	339	283	339	282	237	0.86	15	22	41	25	38	21	21	26	33	2	0.91	26	43	29	43	29	46	31	41	26	16	0.91	26	43	29	43	29	46	31	41
196	2	0	46	22.94	42.2	42.98	42.59	8.65	263	336	314	340	311	326	284	333	288	230	0.93	11	19	46	22	47	17	19	21	37	0	0.94	18	41	32	40	31	41	33	40	30	8	0.94	18	41	32	40	31	41	33	40
197	2	1	57	23.08	45.5	44.99	45.25	8.48	307	342	304	337	287	327	282	336	285	289	0.88	13	25	50	28	36	17	18	25	33	8	0.89	26	42	28	40	27	39	32	41	30	17	0.89	26	42	28	40	27	39	32	41
198	2	0	22	22.3	45.4	45.7	45.55	8.66	280	337	324	334	304	313	282	329	294	250	0.76	13	18	40	21	30	16	17	21	32	6	1.17	19	53	43	55	37	47	37	51	38	6	0.92	25	42	32	43	30	40	31	40
199	1	0	28	23.68	42.62	43.22	42.92	8.83	304	365	325	354	297	345	283	360	292	254	0.94	14	23	55	24	36	17	17	29	39	3	1.11	21	58	38	57	34	50	35	56	34	5	0.88	25	45	28	42	27	45	30	42
200	1	0	26	23.45	43.56	43.56	43.56	8.36	283	335	304	332	283	323	270	332	287	230	0.93	14	21	52	27	36	16	19	25	41	2	1.15	23	56	39	56	35	53	36	55	38	1	0.93	25	43	30	42	29	45	32	43
201	2	1	71	23	44.63	44.63	44.63	8.36	260	345	299	334	276	326	279	341	285	221	0.85	11	20	43	22	30	19	20	25	40	0	0.97	9	48	33	47	31	41	32	48	31	3	0.81	17	39	26	37	24	39	30	38
202	1	1	70	23.68	44.75	44.75	44.75	8.84	317	369	317	364	302	353	289	356	286	266	1.09	16	25	61	29	39	20	24	32	47	5	1.11	22	59	37	59	36	53	35	57	31	4	0.91	30	49	27	45	29	49	31	46
203	2	1	81	25.22	41.25	42.25	41.75	8.21	313	346	295	332	281	326	261	336	268	256	0.90	15	23	52	22	34	18	19	26	36	2	0.98	24	55	33	52	31	47	28	51	29	0	0.78	30	41	24	38	25	39	26	38
204	1	0	60	24.15	44.04	46.51	45.28	8.7	285	352	308	351	303	327	290	349	288	256	1.07	15	29	55	28	41	19	23	30	50	5	1.08	17	50	35	52	35	47	37	59	32	10	0.96	24	48	31	45	32	40	35	42
205	2	1	79	23.09	44.37	45.51	44.94	8.38	280	335	300	336	291	321	284	329	273	243	1.08	13	22	59	28	46	19	22	27	45	11	1.02	15	47	34	48	34	41	38	43	30	7	0.83	21	35	27	39	26	34	33	34
206	1	0	46	24.27	40.47	41.87	41.17	8.65	293	350	309	347	301	337	283	343	289	238	1	15	23	55	25	45	18	19	28	39	0	1.07	19	55	35	52	33	48	36	53	34	2	0.87	26	44	27	41	27	42	31	41
207	1	0	80	23.07	45.96	46.91	46.44	8.69	299	353	326	347	295	332	275	342	292	264	1.07	11	21	57	28	45	18	23	26	48	3	0.93	20	44	33	44	29	44	32	41	29	12	0.93	20	44	33	44	29	44	32	41
208	1	0	75	22.06	42.25	43.5	42.88	8.18	272	318	297	329	277	319	270	323	275	239	0.82	16	19	41	24	31	19	19	25	37	8	0.96	17	40	33	46	32	43	32	43	30	7	0.83	23	34	26	38	27	41	30	36
209	2	0	28	26.77	44.25	45	44.63	8.67	294	352	323	348	298	331	274	344	291	255	1.14	14	25	70	29	48	17	19	30	46	2	0.84	25	43	26	42	24	43	29	41	25	13	0.84	25	43	26	42	24	43	29	41
210	1	0	36	23.76	41.92	42.51	42.22	8.66	265	340	318	345	299	326	281	339	296	219	1.02	13	20	59	28	38	18	17	26	48	2	1.13	15	54	37	56	35	51	39	56	35	2	0.88	20	41	29	41	28	41	32	40
211	2	1	73	25.07	43.31	43.31	43.31	8.58	286	350	310	346	295	339	281	346	282	207	0.88	13	22	52	27	37	18	20	26	29	1	0.97	16	52	33	51	33	46	32	47	25	0	0.82	25	42	25	37	26	38	31	37
212	1	0	73	22.27	46.3	47	46.65	7.89	270	324	276	310	270	303	266	312	266	243	0.78	11	20	38	19	26	17	19	24	38	1	0.89	13	42	31	38	30	37	30	43	28	5	0.75	19	36	24	33	25	34	28	35
213	2	0	22	23.51	42.33	42.33	42.33	8.82	305	359	322	352	308	337	284	346	291	262	0.99	13	22	50	25	48	16	19	24	41	0	0.87	22	43	29	41	25	44	31	40	25	11	0.87	22	43	29	41	25	44	31	40
214	1	0	60	22.91	44.63	45	44.82	8.63	266	343	318	347	302	333	278	344	285	231	0.86	9	20	44	23	36	19	19	26	36	0	1.06	11	45	40	51	35	45	33	52	33	4	0.85	17	39	29	39	27	42	29	39
215	1	1	73	22.26	47.25	47.5	47.38	8.74	289	359	321	343	294	333	286	345	296	241	0.9	14	22	45	27	38	18	20	23	37	4	1.05	14	51	35	49	30	43	33	48	33	4	0.83	23	41	27	37	24	39	29	39
216	1	0	44	22.84	42.99	44.07	43.53	8.83	268	354	326	354	301	342	290	355	293	219	0.92	11	23	50	24	34	18	19	29	40	0	0.9	19	44	30	42	28	44	32	43	27	11	0.9	19	44	30	42	28	44	32	43
217	1	1	38	23.67	44.94	43.76	44.35	8.45	277	345	307	338	286	326	283	338	278	230	0.83	13	22	48	22	32	16	17	24	34	0	0.81	21	41	25	39	26	37	29	39	24	13	0.81	21	41	25	39	26	37	29	39
218	1	0	47	21.33	45.86	47.8	46.83	8.6	291	346	308	339	297	335	287	348	283	241	0.87	14	21	48	21	33	17	19	25	37	6	1.03	20	52	34	50	34	48	33	54	31	3	0.89	23	43	29	39	28	42	32	45
219	1	0	29	24.83	39.93	40.79	40.36	8.6	268	346	320	343	292	328	278	348	289	234	0.94	14	23	53	28	36	19	18	26	39	2	1.12	15	54	39	54	36	48	36	58	35	5	0.96	20	45	32	45	29	45	34	45
220	1	0	66	22.36	45.72	47.77	46.75	8.32	264	327	303	324	286	309	272	328	288	217	0.92	14	18	49	23	37	17	19	23	41	0	1.13	15	53	40	50	37	47	36	54	38	0	0.92	22	41	30	39	29	40	32	40
221	1	0	77	24.96	41.85	42.26	42.06	8.84	296	350	321	352	303	342	291	355	294	242	0.8	15	18	39	20	33	16	18	24	34	2	1.08	18	48	37	53	35	50	36	52	33	3	0.9	25	42	30	43	28	43	33	41
222	1	0	22	24.74	40.05	40.05	40.05	8.29	267	339	311	330	281	316	268	328	276	213	1.04	11	26	64	26	40	17	18	26	45	0	0.77	20	39	24	35	23	37	28	37	22	11	0.77	20	39	24	35	23	37	28	37
223	1	1	50	25.83	42.36	43.22	42.79	8.44	283	342	308	345	287	325	281	340	274	249	0.87	15	22	48	24	32	17	19	29	36	6	1.1	20	54	38	54	35	48	38	53	30	8	0.88	24	42	28	41	28	40	32	42
224	1	0	46	23.34	43.53	44.06	43.8	8.78	260	350	323	348	306	329	288	342	295	221	0.93	10	20	48	23	41	17	19	24	41	0	0.95	18	45	32	43	29	43	34	44	30	12	0.95	18	45	32	43	29	43	34	44
225	2	0	24	23.51	43.88	44.42	44.15	8.87	269	350	328	342	309	328	293	343	300	213	0.89	12	20	50	20	34	17	19	24	39	0	1.06	15	48	40	47	36	41	33	49	35	3	0.92	19	40	31	38	30	40	34	39
226	1	0	54	22.44	45.14	45.36	45.25	8.87	260	349	329	350	304	336	290	343	302	223	0.84	10	18	48	22	34	16	17	22	36	0	1.04	19	47	36	47	32	45	37	45	35	11	1.04	19	47	36	47	32	45	37	45
227	1	0	78	22.7	44.11	44.26	44.19	8.45	273	336	294	335	291	332	282	339	289	228	1.21	12	24	64	31	53	19	24	26	55	6	0.99	13	51	30	48	30	46	36	52	31	5	0.8	20	40	22	40	23	41	31	40
228	1	1	45	22.59	44.47	45.36	44.92	9.02	280	362	326	355	322	338	299	351	295	237	1.06	14	22	60	24	42	18	21	29	47	3	1.15	17	59	38	57	39	51	39	59	33	4	0.95	24	47	29	44	32	45	35	43
229	1	1	73	22.56	45.49	45.49	45.49	8.71	273	346	319	346	304	333	289	346	284	226	0.93	12	23	49	23	37	21	21	29	38	2	1.07	14	46	37	49	37	47	36	50	33	3	0.91	20	41	29	42	30	43	33	42
230	1	0	76	22.88	41.48	44.28	42.88	8.59	267	341	314	343	303	322	281	328	286	229	0.95	10	19	49	22	41	17	20	21	45	0	1.04	11	47	38	49	34	42	34	46	32	1	0.87	17	42	29	41	28	40	31	37
231	1	1	71	23.49	43.92	45.09	44.51	8.4	214	321	316	329	297	312	277	325	281	178	0.97	6	20	54	22	37	17	18	26	48	0	1.11	7	48	40	53	38	45	39	52	33	4	0.92	15	41	30	40	32	42	33	42
232	1	1	51		43.81	45.2	44.51	8.54	288	337	309	342	288	326	280	331	295	261	0.79	14	20	40	27	33	17	19	20	30	8	1.08	22	47	39	51	33	46	34	45	38	10	0.96	25	42	33	42	29	43	33	39
233	2	0	76	21.92	43	44.75	43.88	8.11	259	326	288	324	285	307	270	316	272	233	0.8	12	19	41	20	33	17	18	22	34	2	0.75	19	38	22	37	24	37	26	35	23	11	0.75	19	38	22	37	24	37	26	35
234	2	0	23	21.81	46	46.94	46.47	9.15	281	364	338	361	323	340	294	362	307	226	1.01	12	21	59	24	39	17	19	25	46	0	1.19	19	59	44	59	35	51	38	60	37	4	0.95	22	47	32	45	29	44	34	44
235	1	0	50	26.7				9.08	288	349	328	363	325	341	297	344	306	246	1.22	13	23	64	35	65	19	23	26	48	2	1.22	17	56	41	61	38	52	43	56	39	0	0.98	23	45	31	45	31	45	36	42
236	1	0	77	22.49	43.75	44.75	44.25	8.97	286	367	324	364	306	355	294	361	297	213	1.2	13	27	69	31	45	19	22	31	57	0	1.12	17	59	37	58	35	56	38	58	31	0	0.85	23	44	27	42	27	41	30	42
237	1	1	66	24.12	41.06	41.43	41.25	8.69	268	349	331	344	294	336	279	348	288	213	1.00	13	25	53	27	34	22	22	34	45	0	1.12	17	53	42	57	36	51	34	55	33	1	0.93	22	45	33	44	29	46	32	42
238	1	1	54	25.27	42.14	42.97	42.56	8.82	299	346	320	353	313	342	297	339	280	253	0.93	15	23	50	23	37	18	20	30	38	10	1.06	21	50	35	52	36	47	36	51	31	6	0.89	27	42	28	41	28	43	33	41
239	2	0	38	23.06	43.91	45.98	44.95	8.68	300	356	303	356	301	344	285	355	285	246	1.07	14	27	65	26	45	18	19	28	42	5	1.09	22	57	31	58	35	51	35	59	33	3	0.87	27	42	24	44	28	42	32	43
240	2	1	34	24.05	41.83	42.86	42.35	8.7	277	354	315	354	296	342	287	346	288	220	0.77	13	21	40	24	32	17	16	21	31	0	0.91	20	45	30	44	27	42	31	41	28	10	0.91	20	45	30	44	27	42	31	41
241	1	0	36	24.94	43.97	43.97	43.97	8.24	292	335	299	329	288	319	265	330	271	245	1.01	15	22	56	24	43	17	20	26	42	5	0.87	26	42	27	41	29	44	30	41	25	13	0.87	26	42	27	41	29	44	30	41
242	2	1	39	24.51	41.34	42.41	41.88	8.51	296	346	305	341	291	334	282	341	281	256	0.94	15	26	53	26	38	18	19	26	38	1	1.13	21	56	37	55	37	50	37	57	34	4	0.94	27	44	29	45	30	47	33	44
243	1	1	34	23.98	41.29	41.4	41.35	8.49	264	349	303	344	293	333	283	340	279	216	0.94	13	24	49	27	38	18	20	27	40	2	1.18	15	58	40	57	38	53	40	55	36	3	0.95	23	46	30	44	31	46	34	45
244	1	0	63	22.74	44.43	46.04	45.24	8.61	253	348	320	343	293	327	284	340	288	211	0.89	10	23	48	25	36	18	20	24	37	0	0.98	10	51	39	52	32	45	33	50	32	4	0.88	18	43	30	42	27	40	31	42
245	1	1	51	23.94	44.01	44.3	44.16	9.04	266	347	331	354	317	339	298	349	307	205	0.97	14	22	51	25	41	18	20	27	42	1	1.28	16	57	46	61	42	54	42	60	40	0	1.04	24	47	35	46	33	49	37	45
246	2	0	64	23.94	40.71	41.76	41.24	8.82	305	353	332	351	308	334	279	349	289	263	1.05	17	23	59	24	40	17	20	31	47	8	1.13	22	53	38	54	36	54	36	55	32	5	0.91	26	44	29	42	30	43	32	42
247	1	0	54	23.14	45.3	46.11	45.71	8.7	289	350	319	339	304	326	284	338	289	251	0.82	14	21	47	22	30	17	18	23	34	5	1.05	20	51	34	48	35	46	34	51	33	4	0.87	25	44	27	40	29	40	29	40
248	1	0	51	23.55	42.49	43.11	42.8	8.9	287	359	328	355	308	341	290	349	295	234	1.05	14	25	56	28	42	20	22	30	45	0	0.95	25	48	31	45	30	45	32	46	28	13	0.95	25	48	31	45	30	45	32	46
249	2	0	72	22.47	44.41	45.24	44.83	8.99	320	364	326	362	311	347	293	357	295	286	0.94	16	22	53	23	35	17	18	28	43	9	1.12	26	58	38	58	37	52	35	57	32	8	0.9	28	44	27	44	29	44	33	43
250	1	1	29	24.66				8.74	270	349	318	345	306	332	288	341	291	221	1.02	12	24	52	27	45	18	21	28	43	0	0.92	20	43	31	41	30	44	33	41	27	13	0.92	20	43	31	41	30	44	33	41
251	1	0	22	24.53	41.27	41.27	41.27	8.3	267	335	305	331	285	319	270	329	277	219	0.94	12	21	54	26	37	16	19	25	39	0	0.88	19	44	28	42	28	42	31	42	26	10	0.88	19	44	28	42	28	42	31	42
252	2	1	33	24.45	43.33	45.4	44.37	8.76	279	356	318	349	300	338	284	350	297	237	0.93	12	22	51	23	36	18	19	27	42	2	1.06	17	55	37	54	33	49	32	53	34	6	0.9	22	43	28	42	28	44	32	43
253	2	0	77	21.57	43.5	44	43.75	7.99	242	307	284	304	281	304	270	305	274	208	0.96	11	22	49	20	39	21	24	27	42	2	0.74	11	30	24	32	25	31	27	34	24	4	0.65	17	30	19	29	20	32	26	29
254	1	1	85	22.54	44.75	54.25	49.5	8.45	290	341	304	335	290	331	277	341	281	239	1.02	15	24	56	27	42	19	21	28	43	1	1.00	17	48	33	50	32	47	33	50	30	1	0.83	25	38	25	37	26	41	31	39
255	1	0	39	23.51	44.24	45.67	44.96	8.8	255	341	330	343	304	332	280	344	306	220	0.99	9	18	54	22	37	16	18	25	52	1	1.11	10	51	40	54	38	51	34	54	34	5	0.92	17	42	32	41	30	43	32	42
256	1	1	41	23.85	42.61	43.27	42.94	8.6	290	350	301	350	299	345	288	351	279	246	0.99	14	26	55	26	40	19	20	34	40	5	1	17	52	29	51	32	50	35	52	29	6	0.81	26	42	22	41	26	45	30	40
257	2	0	63	22.26	44	45.42	44.71	8.95	271	346	316	354	320	342	304	343	298	228	1	12	20	46	22	41	20	22	26	51	2	1.13	13	52	40	54	41	49	43	53	33	1	0.98	21	43	33	41	33	45	38	42
258	2	0	46	22.93	44.05	44.44	44.25	9	296	367	325	362	311	345	294	362	300	247	1.01	12	24	51	26	40	19	19	30	49	0	0.95	24	48	29	45	30	46	34	45	27	11	0.95	24	48	29	45	30	46	34	45
259	1	1	53	24.17	42.04	43.17	42.61	8.64	296	347	315	339	301	333	285	336	284	265	0.99	13	25	53	24	39	19	19	30	45	4	1.04	18	51	35	49	33	48	37	50	29	8	0.86	25	42	27	39	27	42	31	39
260	2	0	65	22.97	44.35	45.3	44.83	8.65	284	340	319	338	309	321	280	333	287	257	0.89	14	19	46	21	34	16	19	25	43	12	1.09	21	49	40	51	38	47	34	51	32	7	0.92	28	43	32	41	31	43	32	41
261	2	1	33	25.06	40.32	41.2	40.76	8.85	291	361	320	362	306	348	284	353	295	229	0.88	15	22	50	26	32	20	19	27	36	1	1.15	17	57	39	57	38	53	36	54	36	1	0.94	25	45	31	44	30	47	32	44
262	2	1	49	24.17	45.9	47.06	46.48	8.94	352	367	326	360	301	350	290	357	291	333	0.92	14	21	51	27	38	16	17	25	39	11	1.16	35	60	41	57	36	54	36	57	34	16	0.99	33	47	33	47	29	49	36	47
263	2	1	74	25.32	40.5	40.83	40.67	8.73	283	344	321	342	298	324	285	340	299	226	1.14	14	23	62	29	48	17	22	26	52	0	1.15	19	51	38	52	33	46	37	52	35	2	0.93	26	45	29	41	28	45	34	42
264	2	0	84	24.73	41.1	42.11	41.61	8.35	277	336	302	336	294	318	273	332	273	242	0.91	12	20	48	23	39	18	20	24	37	0	1.01	14	51	35	50	34	41	31	50	30	4	0.83	18	41	26	40	27	39	29	40
265	2	0	57	22.28	43.28	44.21	43.75	7.86	294	324	280	318	271	315	253	316	258	235	0.95	12	24	46	29	44	17	21	28	37	0	0.96	16	45	32	46	31	47	32	44	29	0	0.77	23	37	24	36	25	35	27	36
266	1	0	38	23.43	46.05	46.79	46.42	8.51	267	343	321	335	289	321	270	333	290	221	1.05	13	21	58	29	45	17	22	22	45	6	0.86	20	43	29	41	26	40	30	40	27	11	0.86	20	43	29	41	26	40	30	40
267	2	0	64	23.31	42.5	43.23	42.87	8.45	305	347	297	341	286	339	282	347	276	252	0.87	17	22	44	23	34	18	22	27	36	5	1	21	46	34	47	32	46	33	51	31	5	0.88	27	44	28	42	27	45	30	42
268	2	1	69	23.43	43.16	44.35	43.76	8.32	272	341	299	336	296	323	276	334	265	244	0.86	10	24	47	22	32	17	18	30	35	1	1.04	14	51	35	48	36	46	35	51	29	5	0.83	22	39	27	39	28	38	30	39
269	1	0	27	22.36	44.8	45.48	45.14	9.01	302	364	332	357	304	340	289	355	309	251	0.89	15	22	49	25	32	16	17	26	41	5	0.94	26	45	30	44	29	41	31	41	31	12	0.94	26	45	30	44	29	41	31	41
270	1	0	70	26.62	41.82	41.98	41.9	8.56	270	336	312	340	312	321	275	333	282	212	1.21	16	26	65	32	61	19	24	30	44	2	1	16	47	32	50	32	49	32	50	31	3	0.86	21	43	27	40	27	39	31	38
271	2	0	85	22.4	45.12	45.52	45.32	8.3	274	337	297	338	281	324	279	330	275	237	0.94	12	21	50	27	41	18	21	22	37	3	1.08	15	52	37	54	33	44	36	52	35	2	0.9	22	42	28	43	26	41	35	40
272	2	0	36	24.25	42.27	43.54	42.91	8.07	285	338	297	330	278	313	256	322	262	247	0.92	10	21	51	23	36	17	20	24	41	0	0.94	14	53	33	50	29	43	28	51	28	1	0.79	20	42	26	40	24	40	27	39
273	1	1	28	23.9	42.39	43.83	43.11	9.3	284	366	346	362	323	333	310	365	311	254	1.19	13	25	74	27	40	20	23	34	55	3	1.21	19	59	38	59	42	48	44	60	35	6	0.98	22	48	29	45	33	41	38	46
274	2	1	78	24.1	42.09	44.48	43.29	7.97	284	333	298	318	277	307	248	318	260	218	0.91	15	24	48	25	39	21	20	26	34	3	0.75	23	37	25	35	25	36	24	33	22	11	0.75	23	37	25	35	25	36	24	33
275	1	1	46	23.82	43.05	43.6	43.33	9.19	281	365	337	367	316	359	303	368	305	228	0.94	12	20	52	24	37	17	18	28	42	1	1.21	14	56	43	57	39	55	41	59	36	2	1.00	22	46	32	46	31	52	37	48
276	1	0	21	23.6	46.49	47.4	46.95	8.45	275	341	302	342	298	324	279	332	277	230	0.98	12	23	54	20	38	18	18	30	45	1	1.14	18	57	36	59	37	50	39	56	33	4	0.87	24	44	27	44	28	39	31	42
277	1	1	53	22.28	41.16	42.05	41.61	8.33	298	341	302	338	290	325	265	332	274	248	0.95	15	22	56	23	35	16	20	26	40	1	0.9	26	45	28	41	29	43	31	43	27	12	0.9	26	45	28	41	29	43	31	43
278	2	1	61	20.69	47.5	48.75	48.13	8.46	255	336	310	326	293	311	284	325	287	222	0.87	9	19	43	22	34	17	21	23	41	0	1	11	45	36	44	34	38	35	45	31	4	0.81	17	37	27	36	26	35	31	35
279	1	1	54	25.83	41.61	42.01	41.81	8.95	283	359	324	362	306	347	294	354	300	234	1.05	13	24	54	27	48	18	20	25	46	3	1.29	16	52	39	57	35	51	37	53	35	3	0.93	23	45	29	46	29	43	33	42
280	1	1	22	24.67	43.59	43.59	43.59	8.73	295	360	321	356	299	335	285	345	283	254	0.97	14	25	57	28	39	18	20	26	37	5	0.85	26	45	26	41	25	41	32	42	24	14	0.85	26	45	26	41	25	41	32	42
281	1	0	51	22.49	43.98	44.4	44.19	8.7	259	340	323	344	300	325	288	340	293	225	1	10	21	51	30		19	20	25	41	0	0.92	18	43	31	41	28	40	34	42	28	12	0.92	18	43	31	41	28	40	34	42
282	2	0	54	22.8	45	45.67	45.34	8.51	228	321	314	329	304	316	282	335	285	205	1.09	8	23	63	25	43	18	20	34	48	0	1.12	9	48	39	50	39	48	40	54	33	6	0.87	15	39	29	40	30	39	31	41
283	2	1	36	24.02	42.83	43.72	43.28	8.62	286	366	311	355	302	341	276	349	276	231	0.88	13	23	46	22	34	18	19	27	37	3	1.08	17	59	37	57	36	52	32	57	30	2	0.87	23	46	28	44	28	45	29	42
284	2	0	58	23.78	43.16	43.55	43.36	8.73	271	332	327	330	313	321	283	336	293	238	1.17	11	21	69	21	44	17	20	31	58	4	1.05	16	49	35	50	37	46	34	53	30	3	0.87	23	41	26	39	29	40	32	42
285	1	0	64	23.16	45.87	46.16	46.02	9.29	313	375	347	361	321	340	293	362	319	274	1.25	15	29	76	28	46	18	23	34	58	4	1.22	22	62	41	58	40	52	40	58	37	6	1	26	48	33	46	34	42	35	45
286	1	0	81	23.22	44.75	46	45.38	8.71	295	348	319	345	303	330	282	344	290	224	1.09	17	26	60	30	46	20	23	27	42	4	1.05	19	51	37	54	32	45	33	53	32	0	0.88	24	43	28	41	28	41	32	42
287	1	1	27	24.05	41.22	42.82	42.02	8.48	271	337	300	339	288	333	294	337	279	225	0.77	12	19	39	22	29	18	19	24	32	0	0.87	21	42	28	40	26	40	35	40	25	11	0.87	21	42	28	40	26	40	35	40
288	2	1	77	22.64	46.08	46.08	46.08	7.69	279	312	280	305	255	304	252	308	257	242	0.77	17	19	40	20	27	22	19	21	31	11	0.76	16	34	28	36	24	26	22	37	27	7	0.66	21	30	21	28	19	32	24	31
289	2	0	84	22.62	44.07	44.55	44.31	7.4	245	300	262	293	256	281	251	292	245	223	0.78	10	18	39	19	31	18	21	21	33	2	0.92	12	45	32	46	29	33	31	44	29	7	0.81	20	38	26	38	25	33	31	36
290	1	1	27	24.67	43.14	43.94	43.54	9.04	278	379	329	376	302	361	292	369	302	229	0.94	10	25	54	30	37	18	18	26	38	1	1.14	12	56	39	58	33	56	36	58	37	2	0.93	18	46	30	45	27	46	33	45
291	2	1	72	24.35	45	45.25	45.13	8.8	300	354	336	345	288	329	283	351	300	221	0.91	19	21	53	21	26	21	21	27	43	2	0.93	21	48	37	44	28	34	27	51	28	1	0.83	26	39	29	37	23	38	30	41
292	2	0	76	21.74	46.08	47.47	46.78	7.98	234	300	289	298	288	279	275	294	272	210	0.88	8	19	41	20	43	16	22	19	37	0	0.97	10	36	37	38	33	31	36	39	33	2	0.8	16	33	27	32	26	29	31	32
293	2	0	54	21.47	44.5	45.49	45	8.54	272	340	313	332	294	317	281	328	293	237	0.78	11	18	40	19	32	15	18	21	35	1	1.07	14	48	40	48	34	41	35	46	37	6	0.93	20	43	30	40	30	40	33	39
294	1	0	68	21.03	46	47	46.5	8.63	266	344	313	341	303	325	286	340	285	218	0.96	12	20	53	23	40	17	20	23	42	0	1.06	13	52	36	51	35	44	36	52	33	1	0.87	21	42	27	39	27	39	33	41
295	2	1	47	22.49	45.12	42.34	43.73	9.77	304	394	359	387	335	376	323	385	325	221	1	14	24	57	27	38	18	20	29	42	0	1.06	26	53	34	51	33	50	37	50	31	10	1.06	26	53	34	51	33	50	37	50
296	1	1	72	22.24	41.84	44.19	43.02	8.67	261	346	319	339	300	326	285	344	293	198	0.91	12	20	45	24	36	20	21	28	40	0	1.11	12	51	39	52	36	47	38	52	34	0	0.9	19	41	30	40	29	41	32	40
297	2	1	80	22.02	46.42	47.5	46.96	8.07	285	343	343	346	336	312	338	331	346	260	0.91	10	18	27	22	32	15	17	16	30	9	1.08	18	46	49	53	45	33	50	39	51	8	0.87	22	41	38	39	34	30	42	34
[truncated: 2 more columns]
